# Supplementary material for: OsMBF1a Facilitates Seed Germination by Regulating Biosynthesis of Gibberellic Acid and Abscisic Acid in Rice
Source: Int J Mol Sci. 2024 Sep 10;25(18):9762. doi: 10.3390/ijms25189762 (PMC11432016; doi:10.3390/ijms25189762)
Supplement: Supplementary file 1 [file ijms-25-09762-s001.zip]

Archive with 4 entries (4 files):
- ijms-3176497-supplementary.pdf
- Table S1.xlsx
- Table S2.xlsx
- Table S3.xlsx
