# Supplementary material for: OsMBF1a Facilitates Seed Germination by Regulating Biosynthesis of Gibberellic Acid and Abscisic Acid in Rice
Source: Int J Mol Sci. 2024 Sep 10;25(18):9762. doi: 10.3390/ijms25189762 (PMC11432016; doi:10.3390/ijms25189762)
Supplement: Supplementary file 1 [file ijms-25-09762-s001.zip › Table S1.xlsx]

## Sheet: Sheet1
Table S1. The differentially expressed genes in OsMBF1a overexpressing plants compared with Nipponbare.
Gene ID	log2FoldChange	p-Value	Annotation
Os04g0554800	-1.93674	7.55979e-31	LTPL122 - Protease inhibitor/seed storage/LTP family protein precursor, expressed
Os05g0563550	-2.6225	4.94307e-25	fasciclin domain containing protein, expressed
Os05g0202800	-2.43898	1.02508e-17	metallothionein-like protein 3B, putative, expressed
Os08g0375400	-2.14005	4.88989e-17	dirigent, putative, expressed
Os04g0450701	-1.69515	8.71411e-16	transposon protein, putative, CACTA, En/Spm sub-class, expressed
Os01g0717400	-1.13511	1.16336e-12	alliin lyase precursor, putative, expressed
Os02g0285300	-2.05707	3.02591e-12	salt stress root protein RS1, putative, expressed
Os08g0503000	-2.84678	6.67565e-12	skin secretory protein xP2 precursor, putative, expressed
Os07g0443500	-2.58924	1.17673e-11	MYB family transcription factor, putative, expressed
Os11g0168000	-2.67391	4.2555e-11	ECAGL2 - ECA1 gametogenesis related family protein precursor, expressed
Os02g0589000	-1.44817	8.10722e-11	lecithin:cholesterol acyltransferase, putative, expressed
Os05g0201700	-2.44201	1.03088e-10	lachrymatory factor synthase, putative, expressed
Os07g0157600	-1.88164	2.36928e-10	peroxidase precursor, putative, expressed
Os06g0711900	-1.54837	3.27206e-10	LTPL86 - Protease inhibitor/seed storage/LTP family protein precursor, expressed
Os05g0499300	-1.02628	5.1085e-10	peroxidase precursor, putative, expressed
Os02g0205200	-2.02971	1.44153e-09	expressed protein
Os01g0663051	-1.41353	2.35154e-09	MYB family transcription factor, putative, expressed
Os07g0156200	-1.89282	8.59211e-09	peroxidase precursor, putative, expressed
Os07g0106700	-1.13513	9.56593e-09	dirigent, putative, expressed
Os10g0149200	-2.32248	1.2682e-08	POEI7 - Pollen Ole e I allergen and extensin family protein precursor, putative, expressed
Os01g0720500	-1.10056	3.08295e-08	chlorophyll A-B binding protein, putative, expressed
Os02g0236600	-1.07919	5.02511e-08	peroxidase precursor, putative, expressed
Os01g0106400	-1.31764	5.32804e-08	isoflavone reductase, putative, expressed
Os05g0541750	-1.36707	5.9235e-08
Os01g0151500	-1.14563	6.04866e-08	gamma-glutamyltranspeptidase 1 precursor, putative, expressed
Os09g0469600	-1.21373	6.89725e-08
Os04g0423100	-1.03444	8.60371e-08	FAD binding domain containing protein, expressed
Os07g0510500	-1.65883	1.46574e-07	UDP-glucoronosyl and UDP-glucosyl transferase domain containing protein, expressed
Os05g0503650	-1.81775	2.06916e-07	expressed protein
Os10g0144700	-2.54862	2.18392e-07	cytochrome P450, putative, expressed
Os04g0400600	-1.84042	2.35324e-07	expressed protein
Os08g0524400	-1.24532	2.69644e-07	AIR12, putative, expressed
Os11g0635500	-1.30804	5.70507e-07	cytochrome P450, putative, expressed
Os01g0555100	-1.48127	7.34231e-07	zinc finger family protein, putative, expressed
Os05g0111300	-1.17812	8.18542e-07	expressed protein
Os10g0149000	-2.12454	1.11599e-06	POEI5 - Pollen Ole e I allergen and extensin family protein precursor, expressed
Os12g0576100	-1.34259	1.11599e-06	expressed protein
Os02g0589400	-1.17975	1.18198e-06	UDP-glucoronosyl and UDP-glucosyl transferase, putative, expressed
Os03g0757900	-1.0303	1.40318e-06	UDP-glucose 6-dehydrogenase, putative, expressed
Os01g0326000	-1.41401	2.16561e-06	peroxidase precursor, putative, expressed
Os06g0192100	-1.338	2.86795e-06	anthocyanidin 3-O-glucosyltransferase, putative, expressed
Os01g0863500	-1.05846	3.08928e-06
Os03g0389700	-1.02652	3.40516e-06	phospho-2-dehydro-3-deoxyheptonate aldolase, chloroplast precursor, putative, expressed
Os04g0545250	-1.06559	3.49963e-06
Os03g0399800	-1.21845	3.93187e-06	jacalin-like lectin domain containing protein, expressed
Os02g0653000	-1.11506	4.57793e-06
Os12g0575300	-1.12395	4.68654e-06
Os01g0282800	-1.15359	5.186e-06	tubulin/FtsZ domain containing protein, putative, expressed
Os07g0523100	-1.6682	5.61381e-06	60S ribosomal protein L44, putative, expressed
Os12g0163700	-1.78989	7.45011e-06	actin, putative, expressed
Os12g0575400	-1.11298	1.44153e-05	transposon protein, putative, CACTA, En/Spm sub-class, expressed
Os11g0241700	-1.66962	1.46939e-05	expressed protein
Os01g0273800	-1.45845	1.49379e-05	flavin monooxygenase, putative, expressed
Os01g0339500	-1.97166	1.79978e-05	no apical meristem protein, putative, expressed
Os01g0284500	-1.14718	1.97922e-05	Cupin domain containing protein, expressed
Os05g0503500	-1.15118	1.98246e-05
Os10g0112500	-1.20971	2.35885e-05	peptide transporter PTR2, putative, expressed
Os10g0505500	-1.47186	2.38798e-05	LTPL159 - Protease inhibitor/seed storage/LTP family protein precursor, expressed
Os04g0136700	-1.089	2.59432e-05	CBS domain containing membrane protein, putative, expressed
Os02g0589700	-1.28232	2.92e-05	lecithin:cholesterol acyltransferase, putative, expressed
Os07g0590700	-1.12339	3.48532e-05	retrotransposon protein, putative, Ty3-gypsy subclass, expressed
Os06g0254600	-1.46717	6.59925e-05	caleosin related protein, putative, expressed
Os11g0210600	-1.2194	6.93e-05	dehydrogenase, putative, expressed
Os11g0242600	-1.23651	8.75585e-05	plant-specific domain TIGR01627 family protein, expressed
Os01g0257100	-1.03131	8.85e-05	RALFL9 - Rapid ALkalinization Factor RALF family protein precursor, expressed
Os07g0156910	-2.00532	0.000105451
Os06g0289900	-1.00001	0.000106637	anthocyanidin 3-O-glucosyltransferase, putative, expressed
Os03g0401300	-1.26703	0.000113679	sucrose synthase, putative, expressed
Os07g0249800	-1.43344	0.000119221	hydrolase, putative, expressed
Os07g0112700	-1.27431	0.000139204	plastocyanin-like domain containing protein, putative, expressed
Os09g0555150	-1.08611	0.000145604	sulfotransferase domain containing protein, expressed
Os02g0628200	-1.03819	0.000148646	transporter-related, putative, expressed
Os07g0642200	-1.17374	0.000189726	GDSL-like lipase/acylhydrolase, putative, expressed
Os04g0612301	-1.19943	0.00019746
Os11g0308266	-1.76482	0.000225041
Os06g0704500	-1.03958	0.000268532	retrotransposon protein, putative, unclassified, expressed
Os03g0348200	-1.9911	0.000325541	terpene synthase, putative, expressed
Os02g0230250	-1.43551	0.000435772
Os06g0611100	-1.26009	0.000505135
Os01g0315700	-1.04304	0.000505135	expressed protein
Os06g0140400	-1.13646	0.00058108	homeobox associated leucine zipper, putative, expressed
Os03g0416200	-1.32331	0.000606688	COBRA-like protein precursor, putative, expressed
Os12g0603300	-1.65412	0.0006112	AP2 domain containing protein, expressed
Os09g0426500	-1.62756	0.000690997	nodulin, putative, expressed
Os10g0479700	-1.09276	0.000703276	transporter-related, putative, expressed
Os12g0435200	-2.15076	0.0010203	9-cis-epoxycarotenoid dioxygenase 1, chloroplast precursor, putative, expressed
Os03g0291200	-1.3905	0.00133877	proteins of unknown function domain containing protein, expressed
Os03g0705800	-1.01782	0.00145153	expressed protein
Os05g0500600	-1.47305	0.00146581	MONOCULM 1, putative, expressed
Os01g0719600	-1.24279	0.00149468	heavy metal-associated domain containing protein, expressed
Os01g0232100	-1.71159	0.00156877	aquaporin protein, putative, expressed
Os08g0401800	-1.26038	0.00162782	phospholipase D alpha 1, putative, expressed
Os01g0594800	-1.66518	0.00182939	FAD dependent oxidoreductase domain containing protein, expressed
Os12g0153433	-1.18768	0.00191823	expressed protein
Os10g0352000	-1.12679	0.00201031	expressed protein
Os04g0101400	-1.38827	0.00226033	cytochrome P450 93A2, putative, expressed
Os02g0697400	-1.10747	0.00230243	AMP-binding domain containing protein, expressed
Os11g0275000	-1.22707	0.00230243	retrotransposon protein, putative, Ty1-copia subclass, expressed
Os02g0162200	-1.81005	0.00230243	retrotransposon protein, putative, unclassified, expressed
Os02g0646500	-1.76437	0.00230243	aldehyde dehydrogenase, putative, expressed
Os12g0114500	-2.16007	0.00238834	LTPL23 - Protease inhibitor/seed storage/LTP family protein precursor, expressed
Os06g0210000	-1.25552	0.00241566	integral membrane protein DUF6 containing protein, expressed
Os01g0734466	-1.07968	0.00253268
Os01g0342500	-1.43836	0.0025685	expressed protein
Os01g0778400	-1.37095	0.00267575	expressed protein
Os01g0159200	-1.08526	0.00275084	fasciclin domain containing protein, expressed
Os03g0245300	-2.54779	0.0028484	POEI16 - Pollen Ole e I allergen and extensin family protein precursor, expressed
Os08g0113100	-1.05867	0.00285395	kinase, pfkB family, putative, expressed
Os12g0194900	-1.39057	0.0028782	amino acid transporter, putative, expressed
Os03g0294100	-1.22272	0.00292415	chloroplast unusual positioning protein, putative, expressed
Os05g0567600	-1.43173	0.00295541	homeodomain-related, putative, expressed
Os02g0790600	-1.11363	0.00295541	RING-H2 finger protein, putative, expressed
Os01g0910900	-1.07275	0.00305065	expressed protein
Os10g0552800	-2.29578	0.00333771	LTPL146 - Protease inhibitor/seed storage/LTP family protein precursor, expressed
Os11g0644700	-1.10385	0.00336705	dirigent, putative, expressed
Os01g0726700	-1.91326	0.00346087	retrotransposon protein, putative, unclassified, expressed
Os01g0327000	-1.87341	0.0035407	peroxidase precursor, putative, expressed
Os08g0462900	-1.58407	0.00354698	plant viral response family protein, putative, expressed
Os06g0480500	-1.00732	0.00413619	expressed protein
Os01g0183950	-1.4373	0.00426465
Os07g0529700	-1.07195	0.00439366	glycosyl hydrolases family 16, putative, expressed
Os05g0400500	-1.28207	0.00487436	AWPM-19-like membrane family protein, putative, expressed
Os10g0149100	-2.05794	0.00489906	POEI6 - Pollen Ole e I allergen and extensin family protein precursor, expressed
Os10g0517800	-1.22714	0.00494899	expressed protein
Os01g0954900	-1.7799	0.00519996	eukaryotic aspartyl protease domain containing protein, expressed
Os05g0149500	-1.11754	0.00591867	DTA2, putative, expressed
Os01g0309100	-1.18914	0.00591867	anther-specific protein SF18 precursor, putative, expressed
Os07g0107300	-1.86999	0.00601648	dirigent, putative, expressed
Os07g0173700	-2.11279	0.00643161	ribosomal protein S13p/S18e, putative, expressed
Os01g0594300	-1.25404	0.00688399	retrotransposon protein, putative, Ty3-gypsy subclass, expressed
Os11g0485500	-1.061	0.00741284	expressed protein
Os02g0687900	-1.05256	0.00812768	OsSCP9 - Putative Serine Carboxypeptidase homologue, expressed
Os02g0589900	-2.81684	0.00915399	lecithine cholesterol acyltransferase, putative, expressed
Os06g0114400	-1.49793	0.00931244	expressed protein
Os01g0935400	-1.01384	0.00941973	leucoanthocyanidin dioxygenase, putative, expressed
Os02g0768300	-2.32161	0.00983113	integral membrane protein DUF6 containing protein, expressed
Os06g0256800	-1.19806	0.0101139	expressed protein
Os05g0514350	-1.17937	0.010212	expressed protein
Os10g0543800	-1.01411	0.0107353	glutathione S-transferase, putative, expressed
Os02g0503700	-1.39194	0.0110815	cytochrome P450, putative, expressed
Os01g0547600	-1.34753	0.0113519	transporter, major facilitator family, putative, expressed
Os07g0257200	-1.04855	0.0113519	metal transporter Nramp6, putative, expressed
Os11g0114900	-2.17309	0.0123142	LTPL22 - Protease inhibitor/seed storage/LTP family protein precursor, expressed
Os11g0539200	-1.57873	0.0131849	glycosyl hydrolases family 16, putative, expressed
Os01g0828900	-3.24759	0.0136452	DUF640 domain containing protein, putative, expressed
Os12g0199000	-2.44986	0.0142138	dirigent, putative, expressed
Os02g0653200	-1.20691	0.0142237	plastocyanin-like domain containing protein, putative, expressed
Os09g0451400	-1.01869	0.0142377	1-aminocyclopropane-1-carboxylate oxidase protein, putative, expressed
Os06g0594600	-1.19789	0.0145596	transferase family protein, putative, expressed
Os07g0663000	-1.07939	0.0149545	expressed protein
Os10g0320100	-1.24635	0.0159821	cytochrome P450, putative, expressed
Os06g0116900	-1.1099	0.0163809	retrotransposon protein, putative, Ty3-gypsy subclass, expressed
Os05g0104150	-1.77999	0.016401
Os05g0162200	-1.17069	0.0167296	expressed protein
Os01g0963600	-1.19155	0.0172364	abscisic stress-ripening, putative, expressed
Os03g0221200	-1.0645	0.0175093	homocysteine S-methyltransferase protein, putative, expressed
Os05g0191700	-1.34339	0.0186663	HAD superfamily phosphatase, putative, expressed
Os05g0493166	-1.03983	0.0187482
Os08g0531000	-1.21725	0.0187826	nucleotide pyrophosphatase/phosphodiesterase, putative, expressed
Os04g0183500	-1.67391	0.0196129	amidase, putative, expressed
Os12g0568900	-1.38893	0.0197262	thaumatin family domain containing protein, expressed
Os11g0125900	-1.04107	0.0197732	nucleoside-triphosphatase, putative, expressed
Os10g0536700	-1.70421	0.0200677	peroxidase precursor, putative, expressed
Os06g0107700	-1.00637	0.0221925	ferredoxin--NADP reductase, chloroplast precursor, putative, expressed
Os05g0565701	-1.29645	0.0249148	expressed protein
Os02g0692000	-1.29105	0.0249409	RING-H2 finger protein ATL5G, putative, expressed
Os06g0610500	-1.63384	0.0263483	MLO domain containing protein, putative, expressed
Os04g0414400	-2.89947	0.0293367
Os07g0106900	-1.27919	0.0293367	dirigent, putative, expressed
Os08g0249900	-1.11561	0.0293367	oxidoreductase, 2OG-Fe oxygenase family protein, expressed
Os01g0808900	-1.59793	0.0301611	VQ motif family protein, expressed
Os03g0656100	-1.05732	0.0301968	hsp20/alpha crystallin family protein, putative, expressed
Os01g0165600	-2.51095	0.0316805	expressed protein
Os04g0447600	-1.11494	0.0319846	oxidoreductase, aldo/keto reductase family protein, putative, expressed
Os07g0523150	-1.34968	0.0345931
Os02g0823700	-2.37809	0.0348067	glycosyl hydrolases family 16, putative, expressed
Os06g0712700	-1.32358	0.0361459	OsMADS16 - MADS-box family gene with MIKCc type-box, expressed
Os06g0552900	-1.1311	0.0363017	osFTL12 FT-Like12 homologous to Flowering Locus T gene; contains Pfam profile PF01161: Phosphatidylethanolamine-binding protein, expressed
Os10g0376400	-1.16005	0.0382178	phi-1-like phosphate-induced protein, putative, expressed
Os02g0138000	-1.00884	0.0393775	retrotransposon protein, putative, unclassified, expressed
Os07g0158500	-1.16695	0.0393775	nuclear transcription factor Y subunit, putative, expressed
Os05g0108400	-1.1737	0.0401471	expressed protein
Os01g0610050	-2.1859	0.0404402
Os12g0136100	-1.01326	0.0405995	domain of unknown function, DUF250 domain containing protein, expressed
Os05g0103800	-2.80582	0.0409097	expressed protein
Os03g0795300	-1.05045	0.0422259	uncharacterized protein At4g06744 precursor, putative, expressed
Os11g0566800	-2.35415	0.0422259	chalcone synthase, putative, expressed
Os02g0179500	-1.49509	0.0426934	haemolysin-III, putative, expressed
Os03g0264600	-1.37277	0.0433814	ZOS3-08 - C2H2 zinc finger protein, expressed
Os04g0438900	-1.27773	0.044154	expressed protein
Os02g0764400	-2.05721	0.0445212	xyloglucan fucosyltransferase, putative, expressed
Os03g0675500	-1.23567	0.0449495	expressed protein
Os01g0679550	-1.51809	0.046865	aspartic proteinase nepenthesin-2 precursor, putative, expressed
Os09g0262000	-1.79196	0.0474402	cinnamoyl CoA reductase, putative, expressed
Os05g0347400	-1.15994	0.0487124	DUF640 domain containing protein, putative, expressed
Os11g0213000	3.65261	1.23008e-36	protein kinase domain containing protein, expressed
Os04g0355401	6.5233	1.17994e-32
Os08g0366100	2.08399	2.00188e-31	endothelial differentiation-related factor 1, putative, expressed
Os04g0249600	2.76942	8.57542e-26	rhodanese-like domain containing protein, putative, expressed
Os11g0454300	3.70434	1.5549e-25	dehydrin, putative, expressed
Os07g0511400	3.58151	7.66686e-25	retrotransposon protein, putative, unclassified, expressed
Os05g0542500	3.81858	1.23302e-22	late embryogenesis abundant protein, group 3, putative, expressed
Os10g0208500	2.09102	5.50688e-22	expressed protein
Os06g0559600	7.1912	6.42243e-22	hypothetical protein
Os04g0397800	7.89753	4.70394e-21
Os03g0291500	1.87375	3.66167e-20	asparagine synthetase, putative, expressed
Os11g0303800	2.9036	4.44288e-20	transposon protein, putative, Pong sub-class, expressed
Os04g0178300	2.36686	9.80754e-20	ent-kaurene synthase, chloroplast precursor, putative, expressed
Os05g0438201	7.67804	1.88258e-19	expressed protein
Os04g0398000	2.74943	6.59086e-19	ethylene-responsive transcription factor ERF114, putative, expressed
Os06g0681200	2.70178	2.0352e-18	early nodulin 20 precursor, putative, expressed
Os12g0113600	4.91261	6.29329e-18
Os01g0869750	3.91046	9.46785e-15	expressed protein
Os03g0230300	1.8707	2.71737e-14	ATP8, putative, expressed
Os03g0101700	1.29704	8.8498e-14	SNF2 family N-terminal domain containing protein, expressed
Os02g0571100	2.36199	1.05305e-13
Os07g0190000	1.97787	3.8339e-13	transketolase, putative, expressed
Os02g0783625	1.85925	1.05179e-12	saccharopine dehydrogenase, putative, expressed
Os11g0514500	1.94517	2.5522e-12	BRASSINOSTEROID INSENSITIVE 1-associated receptor kinase 1 precursor, putative, expressed
Os07g0432201	2.27773	2.92703e-12	thionin-like peptide, putative, expressed
Os11g0513900	1.90998	4.54916e-12	expressed protein
Os12g0550800	2.53174	5.43295e-12	expressed protein
Os03g0371000	7.04125	2.32865e-11	cytochrome P450 72A1, putative, expressed
Os11g0700900	2.72412	5.06526e-11	glycosyl hydrolase, putative, expressed
Os03g0299700	7.44709	7.45265e-11	expressed protein
Os08g0140300	2.08466	1.97516e-10	decarboxylase, putative, expressed
Os07g0539300	1.87501	2.92154e-10	glucan endo-1,3-beta-glucosidase precursor, putative, expressed
Os03g0347900	1.40728	3.12715e-10	terpene synthase family, metal binding domain containing protein, expressed
Os06g0569500	2.33248	6.33452e-10	cytochrome P450, putative, expressed
Os08g0112300	3.19362	7.76657e-10	transferase family protein, putative, expressed
Os07g0110000	1.56982	1.5004e-09	expressed protein
Os01g0852800	4.40062	1.5004e-09
Os11g0147150	2.56744	1.5004e-09
Os11g0113700	1.46261	2.89854e-09	CAMK_KIN1/SNF1/Nim1_like.4 - CAMK includes calcium/calmodulin depedent protein kinases, expressed
Os09g0419100	1.6149	5.44431e-09
Os12g0555500	1.66776	5.47369e-09	pathogenesis-related Bet v I family protein, putative, expressed
Os02g0570400	2.34051	9.18908e-09	terpene synthase, putative, expressed
Os03g0820500	2.18509	9.18908e-09	actin-depolymerizing factor, putative, expressed
Os07g0522500	1.13857	1.13486e-08	pleiotropic drug resistance protein 5, putative, expressed
Os01g0944100	1.83163	1.13486e-08	expressed protein
Os06g0547400	1.53919	6.89725e-08	peroxidase precursor, putative, expressed
Os04g0179700	4.0633	7.35554e-08	ent-kaurene synthase, chloroplast precursor, putative, expressed
Os06g0579100	1.23961	9.19812e-08
Os01g0930400	1.87004	1.07446e-07	potassium transporter, putative, expressed
Os02g0569900	1.52187	1.58385e-07	cytochrome P450, putative, expressed
Os02g0755900	1.77742	2.06916e-07	cytokinin-O-glucosyltransferase 2, putative, expressed
Os05g0373900	1.99593	2.35358e-07	eukaryotic peptide chain release factor subunit 1-1, putative, expressed
Os10g0409400	4.65654	4.31125e-07	BURP domain containing protein, expressed
Os03g0426350	2.21914	4.83536e-07
Os12g0528801	2.20995	5.77876e-07
Os04g0511200	2.57392	6.04513e-07	caleosin related protein, putative, expressed
Os05g0366600	1.56815	7.3816e-07	Os5bglu22 - beta-glucosidase homologue, similar to G. max isohydroxyurate hydrolase, expressed
Os10g0419400	2.00527	9.23923e-07	1,2-dihydroxy-3-keto-5-methylthiopentene dioxygenase protein, putative, expressed
Os03g0622500	1.55777	9.62534e-07	expressed protein
Os03g0561400	3.29714	1.0421e-06	retrotransposon protein, putative, Ty3-gypsy subclass, expressed
Os09g0491740	1.24182	1.18198e-06	auxin efflux carrier component, putative, expressed
Os01g0615100	1.61843	2.30723e-06	inhibitor I family protein, putative, expressed
Os06g0697200	3.76948	2.69859e-06	DEAD-box ATP-dependent RNA helicase, putative, expressed
Os08g0246700	1.65741	2.86795e-06	transposon protein, putative, unclassified, expressed
Os05g0312600	1.30009	3.02278e-06	OsCML21 - Calmodulin-related calcium sensor protein, expressed
Os01g0382000	1.74133	5.3746e-06	SCP-like extracellular protein, expressed
Os12g0478200	1.28814	5.4225e-06	GRAM domain containing protein, expressed
Os01g0848900	1.13091	6.12166e-06	expressed protein
Os04g0556400	2.16422	8.27026e-06	glucosyltransferase, putative, expressed
Os07g0539100	1.35356	9.04589e-06	glucan endo-1,3-beta-glucosidase precursor, putative, expressed
Os12g0555000	1.63158	1.23714e-05	pathogenesis-related Bet v I family protein, putative, expressed
Os12g0555200	1.51468	1.4638e-05	pathogenesis-related Bet v I family protein, putative, expressed
Os01g0615050	1.89306	1.63909e-05
Os07g0442900	1.90721	1.66518e-05	membrane associated DUF588 domain containing protein, putative, expressed
Os04g0486950	2.11642	1.66956e-05	malate synthase, glyoxysomal, putative, expressed
Os02g0526400	1.34317	1.66956e-05	ERD1 protein, chloroplast precursor, putative, expressed
Os03g0661600	1.90253	1.72236e-05	thaumatin, putative, expressed
Os12g0599625	7.19113	1.84576e-05
Os02g0569400	1.95683	1.87361e-05	cytochrome P450, putative, expressed
Os01g0692400	6.05559	2.28021e-05	expressed protein
Os10g0127900	1.52487	2.69583e-05	OsFBX352 - F-box domain containing protein, expressed
Os01g0237750	2.08369	2.90866e-05
Os07g0137000	1.13845	3.07126e-05	expressed protein
Os08g0508000	2.36894	4.11327e-05	cytochrome P450, putative, expressed
Os01g0160800	1.49935	4.77966e-05	ribosome inactivating protein, putative, expressed
Os01g0392600	1.50023	5.49797e-05	expressed protein
Os07g0136800	2.09221	6.17905e-05	expressed protein
Os03g0755700	2.00071	6.23092e-05
Os01g0623200	1.4729	6.36436e-05	C4-dicarboxylate transporter/malic acid transport protein, expressed
Os01g0337500	1.6833	6.48954e-05	inorganic H+ pyrophosphatase, putative, expressed
Os01g0141700	1.22201	7.13171e-05	WD domain, G-beta repeat domain containing protein, expressed
Os01g0609300	1.37733	7.46215e-05	pleiotropic drug resistance protein, putative, expressed
Os04g0310400	1.97855	7.59774e-05	OsWAK36 - OsWAK receptor-like protein kinase, expressed
Os11g0118500	2.0099	8.54015e-05	BTBN21 - Bric-a-Brac, Tramtrack, Broad Complex BTB domain with non-phototropic hypocotyl 3 NPH3 and coiled-coil domains, expressed
Os05g0468800	2.17759	0.000100172	phosphatidylethanolamine-binding protein, putative, expressed
Os01g0314800	1.38941	0.00010279	late embryogenesis abundant protein, putative, expressed
Os02g0730000	1.8315	0.00011161	aldehyde dehydrogenase, putative, expressed
Os04g0320700	1.16377	0.000115145	cytokinin-O-glucosyltransferase 2, putative, expressed
Os07g0192000	1.04048	0.000130371	ATPase, putative, expressed
Os02g0671100	1.50662	0.000145409	OsFBDUF13 - F-box and DUF domain containing protein, expressed
Os10g0505900	2.91577	0.000155324	expressed protein
Os01g0124100	2.02731	0.000158728	BBTI3 - Bowman-Birk type bran trypsin inhibitor precursor, expressed
Os03g0115800	7.59823	0.000158728	expressed protein
Os11g0282700	6.90762	0.00016059	transposon protein, putative, Pong sub-class, expressed
Os11g0644800	1.10005	0.000163557	tyrosine aminotransferase, putative, expressed
Os03g0168100	2.97394	0.000186378	embryonic protein DC-8, putative, expressed
Os05g0360400	1.58674	0.0001959	RING-H2 finger protein, putative, expressed
Os09g0246300	1.47905	0.000200134	expressed protein
Os11g0691500	1.59641	0.000203992
Os06g0271400	5.62019	0.000210631	expressed protein
Os05g0475550	6.66114	0.00024015
Os11g0513700	1.42878	0.000258672	expressed protein
Os03g0432100	1.47592	0.000277885	pyruvate, phosphate dikinase, chloroplast precursor, putative, expressed
Os10g0491000	1.0904	0.000302731	secretory protein, putative, expressed
Os11g0514400	2.11889	0.000303496	BRASSINOSTEROID INSENSITIVE 1-associated receptor kinase 1 precursor, putative, expressed
Os05g0467600	1.18546	0.000310716	expressed protein
Os12g0123800	2.50315	0.000315664	no apical meristem protein, putative, expressed
Os07g0122000	2.4781	0.000327627	expressed protein
Os12g0113700	4.24325	0.000354666	RING finger protein, putative, expressed
Os03g0180900	1.51365	0.000357688	ZIM domain containing protein, putative, expressed
Os04g0122200	3.28917	0.000375888	receptor kinase, putative, expressed
Os07g0417200	2.02905	0.00040706	fatty acid desaturase, putative, expressed
Os07g0564500	1.67758	0.000435772	NADH-ubiquinone oxidoreductase, mitochondrial precursor, putative, expressed
Os04g0122000	1.31094	0.000441785	disease resistance protein, putative, expressed
Os03g0184550	2.3772	0.000466253	dihydroflavonol-4-reductase, putative, expressed
Os07g0217600	1.11008	0.000475375	cytochrome P450, putative, expressed
Os11g0587600	1.8228	0.000481696	pleiotropic drug resistance protein, putative, expressed
Os06g0644350	3.16606	0.000497121
Os10g0416800	1.42525	0.000595749	glycosyl hydrolase, putative, expressed
Os07g0635300	1.20525	0.000603074	cytochrome P450 72A1, putative, expressed
Os02g0106966	3.36018	0.000640551	U5 small nuclear ribonucleoprotein 200 kDa helicase, putative, expressed
Os03g0820300	2.34186	0.000699269	ZOS3-21 - C2H2 zinc finger protein, expressed
Os03g0277300	1.59436	0.000742411	DnaK family protein, putative, expressed
Os10g0527800	1.1862	0.000742411	glutathione S-transferase, putative, expressed
Os12g0555300	1.87296	0.000782566	pathogenesis-related protein 10, putative, expressed
Os11g0517800	1.87042	0.000794914	expressed protein
Os08g0246800	1.10693	0.000796831
Os12g0491800	2.25258	0.00080467	terpene synthase, putative, expressed
Os11g0133001	2.09601	0.000807522	D-mannose binding lectin family protein, expressed
Os12g0257600	2.4766	0.000829059	retrotransposon protein, putative, unclassified, expressed
Os01g0267300	2.71467	0.000858072	serpin domain containing protein, putative, expressed
Os07g0538000	3.84411	0.00087762	glucan endo-1,3-beta-glucosidase precursor, putative, expressed
Os08g0140500	2.15414	0.000949439	decarboxylase, putative, expressed
Os11g0516800	1.06097	0.000996156	retrotransposon protein, putative, unclassified, expressed
Os03g0638400	2.93493	0.00126096	retrotransposon, putative, centromere-specific, expressed
Os11g0123033	1.04084	0.00126745
Os05g0522600	1.11598	0.00132278	receptor-like protein kinase 5 precursor, putative, expressed
Os04g0581100	1.42478	0.00133877	naringenin,2-oxoglutarate 3-dioxygenase, putative, expressed
Os01g0795700	2.512	0.00133877	expressed protein
Os04g0570500	2.65514	0.00141896	cytochrome P450, putative, expressed
Os11g0155600	1.33005	0.00145687	ABC transporter family protein, putative, expressed
Os09g0444900	2.76649	0.00146618	plant viral response family protein, putative, expressed
Os07g0645200	2.54538	0.00146919	FAT domain-containing protein, putative, expressed
Os04g0399300	1.78777	0.0015753	hydrolase, NUDIX family, domain containing protein, expressed
Os10g0104000	5.84431	0.0015956	expressed protein
Os08g0193600	1.67099	0.001606	OsFBX266 - F-box domain containing protein, expressed
Os07g0248900	1.58833	0.001749
Os08g0478466	1.19056	0.00175735	DNA binding protein, putative, expressed
Os12g0258700	2.41273	0.00186286	laccase precursor protein, putative, expressed
Os04g0209200	1.42969	0.00191823	multidrug resistance-associated protein, putative, expressed
Os02g0203500	2.37633	0.00197595	NB-ARC domain containing protein, expressed
Os05g0100500	2.14334	0.00199615
Os10g0474600	6.29381	0.00199947	expressed protein
Os05g0278500	1.22951	0.00202683	transferase family protein, putative, expressed
Os10g0389300	1.91191	0.00207344	red chlorophyll catabolite reductase, putative, expressed
Os02g0569000	2.22855	0.00207344	cytochrome P450, putative, expressed
Os01g0740700	2.18538	0.00240621
Os09g0255400	1.72152	0.00241566	indole-3-glycerol phosphate synthase, chloroplast precursor, putative, expressed
Os05g0375400	1.40522	0.00267575	glycosyl hydrolases family 17, putative, expressed
Os05g0527000	3.83673	0.00281698	anthocyanidin 5,3-O-glucosyltransferase, putative, expressed
Os03g0790700	1.19005	0.0028333	aldehyde oxidase, putative, expressed
Os03g0105500	5.10726	0.00285033	expressed protein
ENSRNA049472947	4.41554	0.00285033
Os03g0286900	1.72105	0.00294928	OsRCI2-5 - Putative low temperature and salt responsive protein, expressed
Os03g0327900	4.19723	0.00295541
Os09g0246500	2.68541	0.003268	expressed protein
Os02g0702300	3.36475	0.00344165	expressed protein
Os07g0418500	2.25332	0.00344165	cytochrome P450 72A1, putative, expressed
Os04g0461700	1.30174	0.00362369
Os06g0295500	1.282	0.00376534	retrotransposon protein, putative, Ty1-copia subclass, expressed
Os05g0130100	1.25277	0.00379542	TKL_IRAK_DUF26-lf.3 - DUF26 kinases have homology to DUF26 containing loci, expressed
Os01g0385400	2.01849	0.00382729	C4-dicarboxylate transporter/malic acid transport protein, expressed
Os12g0636400	1.55285	0.00382729	hydrolase, alpha/beta fold family domain containing protein, expressed
Os11g0661800	1.00642	0.0040319	expressed protein
Os07g0511301	5.68824	0.00409135
Os07g0457200	3.3774	0.00424257
Os05g0166300	1.23324	0.00427725	S-domain receptor-like protein kinase, putative, expressed
Os04g0405300	1.11581	0.00428534	sex determination protein tasselseed-2, putative, expressed
Os11g0641500	1.69596	0.00443422	laccase precursor protein, putative, expressed
Os04g0629300	1.17614	0.00456262	SNF2 family N-terminal domain containing protein, expressed
Os03g0405400	2.29723	0.00457311
Os11g0474800	1.31919	0.00458016	terpene synthase, putative, expressed
Os03g0231600	1.39321	0.00468357	aminotransferase domain containing protein, putative, expressed
Os11g0691400	2.73258	0.00481286	wall-associated receptor kinase 3 precursor, putative, expressed
ENSRNA049473016	4.71863	0.00487436
Os09g0464066	2.45903	0.00487436
Os11g0454200	2.45532	0.00503197	dehydrin, putative, expressed
Os01g0647200	1.90261	0.0050913	expressed protein
Os01g0959200	1.402	0.00519996	abscisic stress-ripening, putative, expressed
Os05g0421450	1.05041	0.00524291
Os01g0690600	2.29707	0.00579872	Protein kinase domain containing protein, expressed
Os08g0414700	1.33176	0.00595138	trehalose-6-phosphate synthase, putative, expressed
Os03g0403400	1.96438	0.00601648	WD40-like Beta Propeller Repeat family protein, expressed
Os01g0124401	1.95801	0.00601648	BBTI5 - Bowman-Birk type bran trypsin inhibitor precursor, expressed
Os10g0532100	2.06662	0.00633598	amine oxidase, putative, expressed
Os05g0575000	1.49186	0.00650101	expressed protein
Os02g0332450	3.85191	0.00667155
Os01g0187300	2.43818	0.00673816
Os10g0542900	1.53904	0.0067794	CHIT14 - Chitinase family protein precursor, expressed
Os07g0258400	1.55646	0.00688326	metal transporter Nramp6, putative, expressed
Os01g0607100	2.50197	0.00688646	LTPL47 - Protease inhibitor/seed storage/LTP family protein precursor, putative, expressed
Os01g0548600	2.4782	0.00696139	TKL_IRAK_DUF26-lf.2 - DUF26 kinases have homology to DUF26 containing loci, expressed
Os08g0170100	1.18596	0.00714035	RGH1A, putative, expressed
Os02g0695900	3.03007	0.00716493	oligopeptide transporter 4, putative, expressed
Os06g0725000	1.37069	0.00751137	rhodanese-like domain containing protein, putative, expressed
Os08g0496700	2.53387	0.00759225	retrotransposon protein, putative, unclassified, expressed
Os01g0584900	1.265	0.00769008	WRKY77, expressed
Os07g0664600	2.01134	0.00782189	ligA, putative, expressed
Os06g0648200	1.21673	0.00814322	expressed protein
Os02g0639300	3.71733	0.00817342	CBS domain-containing protein, putative, expressed
Os04g0126900	1.46125	0.00817342
Os04g0179100	1.96311	0.00834178	sex determination protein tasselseed-2, putative, expressed
Os06g0559400	1.53622	0.00839174	expressed protein
Os09g0325700	1.33673	0.00867694	protein phosphatase 2C, putative, expressed
Os11g0513500	1.11689	0.00913834	expressed protein
Os03g0342100	1.78426	0.00925738	POEI47 - Pollen Ole e I allergen and extensin family protein precursor, expressed
Os01g0597800	1.12772	0.00931244	UDP-glucoronosyl and UDP-glucosyl transferase, putative, expressed
Os03g0682100	1.13851	0.00931244	nodulin family protein, putative, expressed
Os05g0509500	1.16896	0.00939807	signal recognition particle 54 kDa protein, putative, expressed
Os03g0158500	1.09232	0.00957632	YT521-B-like family domain containing protein, expressed
Os06g0553001	1.18089	0.010016
Os04g0209300	1.05718	0.0106056	ABC transporter family protein, putative, expressed
Os02g0628900	3.45878	0.0108048	expressed protein
Os05g0444750	2.01751	0.0114617	expressed protein
Os01g0162200	2.37619	0.0116477	resistance protein SlVe1 precursor, putative, expressed
Os03g0326200	2.40398	0.011812	phospholipid-transporting ATPase 1, putative, expressed
Os01g0782100	1.02454	0.0120389	rp1, putative, expressed
Os08g0122700	1.41934	0.0121567	expressed protein
Os12g0432600	2.53023	0.0122903	zinc finger, C3HC4 type domain containing protein, expressed
Os03g0352450	2.01395	0.0124226	SNF2 family N-terminal domain containing protein, expressed
Os06g0510200	2.51701	0.0124841
Os03g0685700	2.25246	0.0124841
Os03g0306302	2.95643	0.0128056
Os09g0394600	2.3574	0.0128056	endonuclease/exonuclease/phosphatase family domain containing protein, expressed
Os06g0722600	1.69637	0.0128845
Os10g0348900	1.20279	0.0130683
Os04g0178400	2.0551	0.0131934	cytochrome P450, putative, expressed
Os02g0484200	1.85835	0.0131934	transferase family protein, putative, expressed
Os01g0631900	1.01726	0.0136452	aspartic proteinase oryzasin-1 precursor, putative, expressed
Os01g0609900	1.10703	0.0137167	pleiotropic drug resistance protein, putative, expressed
Os01g0124200	1.23403	0.0138231	BBTI4 - Bowman-Birk type bran trypsin inhibitor precursor, expressed
Os07g0129200	1.67102	0.0139209	SCP-like extracellular protein, expressed
Os10g0528300	1.13296	0.0141154
Os01g0128700	2.00447	0.0144106	expressed protein
Os10g0392400	1.10686	0.0145777	ZIM domain containing protein, putative, expressed
Os08g0358050	3.19944	0.0149729
Os06g0568600	1.70329	0.0149729	cytochrome P450, putative, expressed
Os07g0126401	2.96401	0.0160211	SCP-like extracellular protein, expressed
Os06g0645901	2.51913	0.0161843
Os03g0574900	1.03216	0.0172364	potassium transporter, putative, expressed
Os06g0699301	1.27175	0.0172855
Os11g0513000	1.35111	0.0173494	expressed protein
Os06g0200350	2.62775	0.0177308
Os06g0320200	3.96714	0.0178431	Os6bglu24 - beta-glucosidase homologue, similar to G. max isohydroxyurate hydrolase, expressed
Os06g0728902	2.84074	0.0180573
Os12g0503000	1.02296	0.0182918	ureide permease, putative, expressed
Os02g0598300	2.26862	0.0184443	expressed protein
Os11g0226201	2.83991	0.0184443	protein kinase domain containing protein, expressed
Os01g0248500	1.04726	0.0184959	pathogen-related protein, putative, expressed
Os06g0313440	2.62146	0.0191066	SAM dependent carboxyl methyltransferase, putative, expressed
Os08g0340900	1.13623	0.0191568	pentatricopeptide, putative, expressed
Os09g0482800	2.09155	0.0191704	EF hand family protein, expressed
Os11g0213800	2.11837	0.0191704
Os07g0228300	2.35863	0.0214744
Os09g0376800	1.63497	0.0218768	trehalose-6-phosphate synthase, putative, expressed
Os07g0130100	1.16651	0.0219054	lectin-like receptor kinase 7, putative, expressed
Os07g0529000	4.19278	0.0221925	isocitrate lyase, putative, expressed
Os07g0534300	1.43043	0.0236496
Os08g0387050	2.55842	0.0238178
Os11g0141400	1.18615	0.0240919	calmodulin-like protein 1, putative, expressed
Os03g0308900	1.69389	0.0242234
Os10g0162832	1.06307	0.0245308	disease resistance protein RPM1, putative, expressed
Os08g0445700	1.01697	0.0245308	trehalose-6-phosphate synthase, putative, expressed
Os11g0655700	2.2277	0.0246871	NBS-LRR type disease resistance protein, putative, expressed
Os12g0444500	1.10959	0.0247639
Os05g0162000	1.20806	0.0248608	peroxidase precursor, putative, expressed
Os10g0568200	1.12339	0.0249482
Os08g0491000	2.57519	0.0255627	expressed protein
Os07g0538350	1.6438	0.0264497
Os07g0519600	1.01379	0.0269974	cytochrome P450, putative, expressed
Os01g0224000	1.80232	0.027305	receptor-like protein kinase, putative, expressed
Os09g0472200	1.51398	0.0290889	white-brown complex homolog protein 11, putative, expressed
Os01g0540800	1.02977	0.0290889
Os07g0218200	2.72126	0.0290889	terpene synthase, putative, expressed
Os03g0723400	2.9141	0.0292455	expressed protein
Os06g0722201	1.62459	0.0292609
Os07g0136866	1.82495	0.0293002	expressed protein
ENSRNA049473235	2.98779	0.0293367
Os02g0824000	2.0066	0.0297972	PPR repeat containing protein, expressed
Os11g0223201	1.79994	0.0298627	NB-ARC domain containing protein, expressed
Os04g0607200	1.206	0.0301611
Os08g0141400	1.3592	0.0301968	external NADH-ubiquinone oxidoreductase 1, mitochondrial precursor, putative, expressed
Os07g0124900	2.29469	0.0303087	SCP-like extracellular protein, expressed
Os01g0668901	1.14569	0.0306871	S-locus-like receptor protein kinase, putative, expressed
Os05g0258400	1.20909	0.0306871	protein kinase domain containing protein, expressed
Os09g0454600	1.08217	0.0306951	phosphate carrier protein, mitochondrial precursor, putative, expressed
Os03g0663400	1.04475	0.0307696	thaumatin family domain containing protein, expressed
Os04g0322100	1.21668	0.0312917	cysteine-rich receptor-like protein kinase, putative, expressed
Os07g0669700	1.32876	0.0316818
Os09g0109600	2.66352	0.0319846	expressed protein
Os03g0133100	3.38393	0.0324985	expressed protein
Os01g0816100	1.08153	0.0326038	NAC domain transcription factor, putative, expressed
Os08g0412800	1.53367	0.0331615	expressed protein
Os05g0374500	1.83286	0.0331854	tetratricopeptide repeat containing protein, putative, expressed
Os09g0121000	1.99452	0.0334368	MIM, putative, expressed
Os07g0126301	2.29291	0.0339185	SCP-like extracellular protein, expressed
Os08g0307000	1.13351	0.0342511	expressed protein
Os06g0662550	1.73861	0.034463	retrotransposon protein, putative, Ty3-gypsy subclass, expressed
Os10g0516350	2.38307	0.034463
Os08g0391000	1.59087	0.0355121
Os05g0181700	1.23321	0.0361381	expressed protein
Os03g0579200	2.39561	0.0363093	expressed protein
Os04g0524600	1.39784	0.0363265	transposon protein, putative, unclassified, expressed
Os07g0125500	2.29354	0.0364774	SCP-like extracellular protein, expressed
Os06g0182500	1.01418	0.0376873	LIM domain-containing protein, putative, expressed
Os03g0348500	1.37527	0.0376926	tubby-like F-box protein 3, putative, expressed
Os04g0677300	1.19048	0.0382913	harpin-induced protein 1 domain containing protein, expressed
Os07g0147550	2.22839	0.0384108	photosystem II 10 kDa polypeptide, chloroplast precursor, putative, expressed
Os04g0172400	1.92736	0.0384528	transferase family protein, putative, expressed
Os04g0269900	1.13395	0.0385277	expressed protein
Os03g0673400	1.89135	0.0385448	expressed protein
Os02g0482400	1.343	0.0391908	ornithine decarboxylase, putative, expressed
Os02g0162600	1.48422	0.0393077
Os03g0346200	1.81986	0.0393775
Os01g0646800	1.06651	0.0397051
Os05g0592400	1.12772	0.0404402	cleavage and polyadenylation specificity factor, putative, expressed
Os02g0202300	1.90843	0.0404754	expressed protein
Os01g0940800	1.28666	0.0404859	glycosyl hydrolases family 17, putative, expressed
Os04g0150300	2.68218	0.0406805	expressed protein
Os11g0249000	2.31513	0.0420183	resistance protein LR10, putative, expressed
Os01g0307686	1.9026	0.0422259	methyltransferase, putative, expressed
Os05g0452500	1.10356	0.0425349
Os12g0622900	1.1326	0.0425349	mov34/MPN/PAD-1 family protein, expressed
Os02g0629000	1.62571	0.0429145	DUF584 domain containing protein, putative, expressed
Os09g0552600	1.68873	0.0430612	cupin domain containing protein, expressed
Os07g0638400	2.66882	0.0432746	peroxiredoxin, putative, expressed
Os03g0816900	2.56397	0.0433814	SCAR-like protein 1, putative, expressed
Os08g0535200	1.33856	0.0439939	nodulin MtN3 family protein, putative, expressed
Os01g0558850	1.50946	0.0440882	M16 domain containing zinc peptidase, putative, expressed
Os04g0627900	1.96107	0.0446593	expressed protein
Os01g0220200	1.05523	0.0449495	plant-specific domain TIGR01589 family protein, putative, expressed
Os02g0616600	1.86986	0.0458786	retrotransposon protein, putative, Ty3-gypsy subclass, expressed
Os12g0516800	2.09013	0.0458883	expressed protein
Os04g0104900	2.30163	0.046548	O-methyltransferase, putative, expressed
Os10g0560500	1.29812	0.046865	expressed protein
Os02g0251200	2.03496	0.046865
Os10g0511800	1.87512	0.046865	plus-3 domain containing protein, putative, expressed
Os04g0449450	1.15895	0.0473976
Os04g0331650	2.9057	0.0487473
Os08g0402500	1.73343	0.0487473	expressed protein
Os02g0649900	1.97366	0.0488478	transposon protein, putative, unclassified, expressed
Os11g0172150	1.06105	0.0490041
Os12g0245700	1.19889	0.0493915	expressed protein
Os08g0174300	1.92327	0.0498706	transferase family protein, putative, expressed
