# Supplementary material for: OsMBF1a Facilitates Seed Germination by Regulating Biosynthesis of Gibberellic Acid and Abscisic Acid in Rice
Source: Int J Mol Sci. 2024 Sep 10;25(18):9762. doi: 10.3390/ijms25189762 (PMC11432016; doi:10.3390/ijms25189762)
Supplement: Supplementary file 1 [file ijms-25-09762-s001.zip › Table S2.xlsx]

## Sheet: Table S2
Table S2. The enrichment analysis of differentially expressed genes using gProfiler.
source	term_name	term_id	highlighted	adjusted_p_value	negative_log10_of_adjusted_p_value	term_size	query_size	intersection_size	effective_domain_size	intersections
GO:MF	oxidoreductase activity	GO:0016491	TRUE	9.96054e-08	7.00172	1624	304	63	17906	Os07g0157600,Os05g0499300,Os07g0156200,Os02g0236600,Os01g0106400,Os04g0423100,Os10g0144700,Os11g0635500,Os03g0757900,Os01g0326000,Os01g0273800,Os06g0254600,Os11g0210600,Os07g0156910,Os12g0435200,Os01g0594800,Os04g0101400,Os02g0646500,Os01g0327000,Os01g0935400,Os02g0503700,Os09g0451400,Os10g0320100,Os10g0536700,Os06g0107700,Os08g0249900,Os04g0447600,Os09g0262000,Os10g0208500,Os03g0371000,Os06g0569…
GO:MF	terpene synthase activity	GO:0010333	TRUE	2.61794e-06	5.58204	37	304	9	17906	Os03g0348200,Os04g0178300,Os02g0571100,Os03g0347900,Os02g0570400,Os04g0179700,Os12g0491800,Os11g0474800,Os07g0218200
GO:MF	carbon-oxygen lyase activity, acting on phosphates	GO:0016838	FALSE	8.70976e-06	5.05999	42	304	9	17906	Os03g0348200,Os04g0178300,Os02g0571100,Os03g0347900,Os02g0570400,Os04g0179700,Os12g0491800,Os11g0474800,Os07g0218200
GO:MF	tetrapyrrole binding	GO:0046906	TRUE	1.02057e-05	4.99116	563	304	30	17906	Os07g0157600,Os05g0499300,Os07g0156200,Os01g0720500,Os02g0236600,Os10g0144700,Os11g0635500,Os01g0326000,Os07g0156910,Os04g0101400,Os01g0327000,Os02g0503700,Os10g0320100,Os10g0536700,Os03g0371000,Os06g0569500,Os06g0547400,Os02g0569900,Os02g0569400,Os08g0508000,Os07g0136800,Os07g0217600,Os07g0635300,Os04g0570500,Os02g0569000,Os07g0418500,Os04g0178400,Os06g0568600,Os05g0162000,Os07g0519600
GO:MF	heme binding	GO:0020037	FALSE	1.48091e-05	4.82947	540	304	29	17906	Os07g0157600,Os05g0499300,Os07g0156200,Os02g0236600,Os10g0144700,Os11g0635500,Os01g0326000,Os07g0156910,Os04g0101400,Os01g0327000,Os02g0503700,Os10g0320100,Os10g0536700,Os03g0371000,Os06g0569500,Os06g0547400,Os02g0569900,Os02g0569400,Os08g0508000,Os07g0136800,Os07g0217600,Os07g0635300,Os04g0570500,Os02g0569000,Os07g0418500,Os04g0178400,Os06g0568600,Os05g0162000,Os07g0519600
GO:MF	monooxygenase activity	GO:0004497	FALSE	0.000309639	3.50914	423	304	23	17906	Os10g0144700,Os11g0635500,Os01g0273800,Os06g0254600,Os04g0101400,Os02g0503700,Os09g0451400,Os10g0320100,Os03g0371000,Os06g0569500,Os02g0569900,Os04g0511200,Os02g0569400,Os08g0508000,Os07g0136800,Os07g0217600,Os07g0635300,Os04g0570500,Os02g0569000,Os07g0418500,Os04g0178400,Os06g0568600,Os07g0519600
GO:MF	iron ion binding	GO:0005506	TRUE	0.00744133	2.12835	443	304	21	17906	Os10g0144700,Os11g0635500,Os04g0101400,Os02g0503700,Os10g0320100,Os03g0371000,Os06g0569500,Os02g0569900,Os10g0419400,Os02g0569400,Os08g0508000,Os07g0136800,Os07g0217600,Os07g0635300,Os04g0570500,Os02g0569000,Os03g0790700,Os07g0418500,Os04g0178400,Os06g0568600,Os07g0519600
GO:MF	oxidoreductase activity, acting on paired donors, with incorporation or reduction of molecular oxygen, NAD(P)H as one donor, and incorporation of one atom of oxygen	GO:0016709	FALSE	0.0123399	1.90869	97	304	9	17906	Os04g0101400,Os10g0320100,Os06g0569500,Os02g0569900,Os02g0569400,Os08g0508000,Os02g0569000,Os04g0178400,Os06g0568600
GO:MF	nuclear export signal receptor activity	GO:0005049	TRUE	0.0158302	1.80051	13	304	4	17906	Os11g0513900,Os11g0517800,Os11g0516800,Os11g0513500
GO:MF	oxidoreductase activity, acting on peroxide as acceptor	GO:0016684	FALSE	0.0175997	1.75449	179	304	12	17906	Os07g0157600,Os05g0499300,Os07g0156200,Os02g0236600,Os01g0326000,Os07g0156910,Os01g0327000,Os10g0536700,Os06g0547400,Os04g0511200,Os05g0162000,Os07g0638400
GO:MF	oxidoreductase activity, acting on paired donors, with incorporation or reduction of molecular oxygen	GO:0016705	FALSE	0.0243703	1.61314	481	304	21	17906	Os10g0144700,Os11g0635500,Os04g0101400,Os02g0503700,Os09g0451400,Os10g0320100,Os03g0371000,Os06g0569500,Os02g0569900,Os02g0569400,Os08g0508000,Os07g0136800,Os07g0417200,Os07g0217600,Os07g0635300,Os04g0570500,Os02g0569000,Os07g0418500,Os04g0178400,Os06g0568600,Os07g0519600
GO:MF	catalytic activity	GO:0003824	FALSE	0.0388874	1.41019	9553	304	194	17906	Os01g0717400,Os02g0589000,Os07g0157600,Os05g0499300,Os07g0156200,Os02g0236600,Os01g0106400,Os01g0151500,Os04g0423100,Os07g0510500,Os10g0144700,Os11g0635500,Os02g0589400,Os03g0757900,Os01g0326000,Os06g0192100,Os03g0389700,Os01g0282800,Os01g0273800,Os10g0505500,Os02g0589700,Os06g0254600,Os11g0210600,Os07g0156910,Os06g0289900,Os03g0401300,Os07g0249800,Os09g0555150,Os07g0642200,Os03g0348200,Os01g0315…
GO:MF	magnesium ion binding	GO:0000287	TRUE	0.0407324	1.39006	139	304	10	17906	Os03g0348200,Os04g0178300,Os02g0571100,Os03g0347900,Os02g0570400,Os04g0179700,Os12g0491800,Os11g0474800,Os03g0326200,Os07g0218200
GO:BP	diterpenoid metabolic process	GO:0016101	TRUE	3.26766e-09	8.48576	56	265	13	15948	Os03g0348200,Os04g0178300,Os02g0571100,Os03g0347900,Os06g0569500,Os02g0570400,Os04g0179700,Os02g0569400,Os12g0491800,Os02g0569000,Os04g0178400,Os06g0568600,Os07g0218200
GO:BP	diterpenoid biosynthetic process	GO:0016102	FALSE	3.63511e-09	8.43948	45	265	12	15948	Os03g0348200,Os04g0178300,Os02g0571100,Os03g0347900,Os06g0569500,Os02g0570400,Os04g0179700,Os02g0569400,Os12g0491800,Os02g0569000,Os06g0568600,Os07g0218200
GO:BP	terpenoid biosynthetic process	GO:0016114	FALSE	2.54669e-08	7.59402	111	265	16	15948	Os03g0348200,Os12g0435200,Os01g0935400,Os04g0178300,Os02g0571100,Os07g0190000,Os03g0347900,Os06g0569500,Os02g0570400,Os04g0179700,Os02g0569400,Os12g0491800,Os02g0569000,Os03g0790700,Os06g0568600,Os07g0218200
GO:BP	terpenoid metabolic process	GO:0006721	FALSE	3.9e-08	7.40894	132	265	17	15948	Os03g0348200,Os12g0435200,Os01g0935400,Os04g0178300,Os02g0571100,Os07g0190000,Os03g0347900,Os06g0569500,Os02g0570400,Os04g0179700,Os02g0569400,Os12g0491800,Os02g0569000,Os03g0790700,Os04g0178400,Os06g0568600,Os07g0218200
GO:BP	isoprenoid biosynthetic process	GO:0008299	FALSE	2.64479e-06	5.57761	151	265	16	15948	Os03g0348200,Os12g0435200,Os01g0935400,Os04g0178300,Os02g0571100,Os07g0190000,Os03g0347900,Os06g0569500,Os02g0570400,Os04g0179700,Os02g0569400,Os12g0491800,Os02g0569000,Os03g0790700,Os06g0568600,Os07g0218200
GO:BP	isoprenoid metabolic process	GO:0006720	FALSE	6.4419e-06	5.19099	183	265	17	15948	Os03g0348200,Os12g0435200,Os01g0935400,Os04g0178300,Os02g0571100,Os07g0190000,Os03g0347900,Os06g0569500,Os02g0570400,Os04g0179700,Os02g0569400,Os12g0491800,Os02g0569000,Os03g0790700,Os04g0178400,Os06g0568600,Os07g0218200
GO:BP	secondary metabolic process	GO:0019748	TRUE	0.00115341	2.93802	234	265	16	15948	Os08g0375400,Os07g0106700,Os02g0697400,Os11g0644700,Os07g0107300,Os02g0687900,Os07g0106900,Os11g0566800,Os06g0569500,Os02g0569400,Os12g0257600,Os12g0258700,Os02g0569000,Os11g0641500,Os07g0664600,Os04g0179100
GO:BP	secondary metabolite biosynthetic process	GO:0044550	FALSE	0.0100471	1.99796	136	265	11	15948	Os08g0375400,Os07g0106700,Os11g0644700,Os07g0107300,Os07g0106900,Os11g0566800,Os06g0569500,Os02g0569400,Os02g0569000,Os07g0664600,Os04g0179100
GO:BP	protein export from nucleus	GO:0006611	TRUE	0.0197707	1.70398	12	265	4	15948	Os11g0513900,Os11g0517800,Os11g0516800,Os11g0513500
GO:BP	diterpene phytoalexin biosynthetic process	GO:0051502	FALSE	0.0263447	1.57931	5	265	3	15948	Os06g0569500,Os02g0569400,Os02g0569000
GO:BP	diterpene phytoalexin metabolic process	GO:0051501	FALSE	0.0263447	1.57931	5	265	3	15948	Os06g0569500,Os02g0569400,Os02g0569000
GO:BP	regulation of hydrolase activity	GO:0051336	TRUE	0.0435367	1.36114	107	265	9	15948	Os12g0555500,Os01g0615100,Os12g0555000,Os12g0555200,Os01g0615050,Os01g0124100,Os12g0555300,Os01g0124401,Os01g0124200
GO:CC	extracellular region	GO:0005576	TRUE	2.49699e-06	5.60258	731	257	34	16457	Os08g0375400,Os11g0168000,Os07g0157600,Os05g0499300,Os07g0156200,Os07g0106700,Os02g0236600,Os01g0326000,Os01g0284500,Os01g0257100,Os11g0644700,Os07g0107300,Os11g0539200,Os12g0199000,Os10g0536700,Os07g0106900,Os02g0823700,Os10g0376400,Os11g0700900,Os06g0547400,Os01g0382000,Os01g0124100,Os12g0257600,Os01g0267300,Os12g0258700,Os11g0641500,Os01g0124401,Os01g0124200,Os07g0129200,Os07g0126401,Os05g0162…
GO:CC	apoplast	GO:0048046	FALSE	0.00170276	2.76885	188	257	13	16457	Os08g0375400,Os07g0106700,Os01g0284500,Os11g0644700,Os07g0107300,Os11g0539200,Os12g0199000,Os07g0106900,Os02g0823700,Os10g0376400,Os12g0257600,Os12g0258700,Os11g0641500
GO:CC	cell wall	GO:0005618	TRUE	0.0131574	1.88083	87	257	8	16457	Os07g0157600,Os05g0499300,Os07g0156200,Os01g0326000,Os07g0156910,Os01g0327000,Os10g0536700,Os05g0162000
GO:CC	plant-type cell wall	GO:0009505	FALSE	0.0131574	1.88083	87	257	8	16457	Os07g0157600,Os05g0499300,Os07g0156200,Os01g0326000,Os07g0156910,Os01g0327000,Os10g0536700,Os05g0162000
GO:CC	cell periphery	GO:0071944	FALSE	0.0152893	1.81561	1702	257	47	16457	Os05g0563550,Os02g0285300,Os07g0157600,Os05g0499300,Os07g0156200,Os01g0151500,Os01g0326000,Os07g0156910,Os07g0112700,Os03g0416200,Os09g0426500,Os03g0291200,Os08g0401800,Os02g0162200,Os06g0210000,Os01g0159200,Os12g0194900,Os03g0294100,Os01g0327000,Os02g0768300,Os01g0547600,Os02g0653200,Os10g0536700,Os06g0681200,Os07g0539300,Os07g0522500,Os07g0539100,Os07g0442900,Os01g0623200,Os04g0310400,Os11g0691…
GO:CC	external encapsulating structure	GO:0030312	FALSE	0.0264665	1.5773	96	257	8	16457	Os07g0157600,Os05g0499300,Os07g0156200,Os01g0326000,Os07g0156910,Os01g0327000,Os10g0536700,Os05g0162000
KEGG	Diterpenoid biosynthesis	KEGG:00904	FALSE	1.14272e-09	8.94206	29	68	10	3695	Os04g0178300,Os02g0571100,Os06g0569500,Os02g0570400,Os04g0179700,Os02g0569900,Os02g0569400,Os12g0491800,Os04g0178400,Os06g0568600
KEGG	Biosynthesis of secondary metabolites	KEGG:01110	FALSE	1.69226e-07	6.77153	1037	68	42	3695	Os05g0499300,Os07g0156200,Os02g0236600,Os01g0326000,Os03g0389700,Os03g0401300,Os12g0435200,Os04g0101400,Os02g0697400,Os02g0646500,Os08g0113100,Os09g0451400,Os10g0320100,Os10g0536700,Os03g0291500,Os11g0303800,Os04g0178300,Os02g0571100,Os07g0190000,Os08g0140300,Os06g0569500,Os02g0570400,Os04g0179700,Os02g0569900,Os05g0366600,Os04g0486950,Os02g0569400,Os02g0730000,Os03g0184550,Os12g0491800,Os08g0140…
KEGG	Tryptophan metabolism	KEGG:00380	FALSE	0.0339659	1.46896	43	68	5	3695	Os01g0273800,Os02g0646500,Os08g0140300,Os02g0730000,Os08g0140500
