# Supplementary material for: OsMBF1a Facilitates Seed Germination by Regulating Biosynthesis of Gibberellic Acid and Abscisic Acid in Rice
Source: Int J Mol Sci. 2024 Sep 10;25(18):9762. doi: 10.3390/ijms25189762 (PMC11432016; doi:10.3390/ijms25189762)
Supplement: Supplementary file 1 [file ijms-25-09762-s001.zip › Table S3.xlsx]

## Sheet: Sheet1
Supplemental Table S3. Primers used in present study.
Primer name	Forward primer sequences	Reverse primer sequences
For constructing the overexpressing vectors
OsMBF1a-OE	GATAAAGGTACCCGGGGATCCATGGCCGGGATTGGTCCG	GCGCTGAATTCCCGGGGATCCTTTCTTGCCGCGCAGCTTTG
ZmMBF1a-OE	GATAAAGGTACCCGGGGATCCATGGCCGGGATCGGACCG	GCGCTGAATTCCCGGGGATCCTTTCTTGCCACGCAACTTGGTTCC
ZmMBF1b-OE	GATAAAGGTACCCGGGGATCCATGGCCGGGATCGGGC	GCGCTGAATTCCCGGGGATCCATGAATCCACAGAAATACCTGAGCAAGC
For RT-qPCR
OsActin	GGAAGTACAGTGTCTGGATTGGAG	TCTTGGCTTAGCATTCTTGGGT
qOsMBF1a	CTGGATGACGACACCGAGAG	GCAGCTTTGTTCCAAGAGCC
qOsNCED2	AACAAGGGCTTCGGGC	GCAAGGACAAGATGGGCAC
qOsCPS2	GCTGCTAGTTCGCACAATCG	AAGCTCTTCACCACGTCGAG
qOsCPS4	TATCGATGACACGGCCATGG	CAACCTCGCCTGGGATATCC
qOsKS4	CTTGGCTTTGGCTGCTGAAG	CATCGGCAACAAGTGTGAGC
qOsKS7	GTCCTGAAATGGGCTACGC	CTCGTCTACGGACATGGAGC
qOsKS8	CAGCTCAGAGGGAATGGCTC	AACCACAGCCGTCAGTATGG
qOsKS10	AGAGGTGTCTGGAGCGTTTG	GAGGTATTGCCGCTGTCAGT
qOsKO4	ATGAGCTGTTCAGCTTGTCC	GTCGAAGCTCTTGTTTGGAA
qOsKO5	TGTGTCGTGGAGCCTGATTG	TTGATCATCACCTGGGTGCC
For DAP-qPCR
qOsCPS2-P1	AAGGCATCCGGATCCCA	GCTCCGATAACCATATCCACCT
qOsCPS2-P2	ACGACCAGTCAGCGCAG	CCAGTCACCCGCCTGT
qOsCPS2-P3	CACGTGTGAGTCGTCGCA	CGAACAACCTGCAGGCC
qOsCPS4-P1	GGATAGGGCTACGTCATCGAT	GCGGCAGCGTGTGATT
qOsCPS4-P2	TGTCTTGATAAGGTACATGAAGGT	CCGAGCCTTCCTCCTTCTTC
qOsKS4-P1	TACAGCTATTCAATTCACATGTTCC	CCTTGGTGATAAGATTTGGCC
qOsKS4-P2	ACAACTTGAAAACAATATTAGTGCGG	TGCAAACCTTTAAAGTGAGCTTATT
qOsKS7-P1	GCAACCATGTCAACAAACTTCA	CACCCGTGTCAAGTTGAGAC
qOsKS8-P1	GCCTGCCAGTGAAGATCGAT	ACAGATTCAAGTCACGTGGTCT
qOsKS10-P1	GAGTCTGCCGATGTTTGTCTTG	GTGGCATATTAAGTTGGTCCAA
qOsKO4-P1	TGGCTATTGGCTAAGGGTGTG	TCCGCTCTCTCAACTCCGAT
qOsKO4-P2	TTGACCGTGTTTATATTGACAGAGATACTG	GTTTTCACTCAAAGAATTTACGTCAGTTCT
qOsKO4-P3	CACATCGTGAAACAAAGTGATGT	CGTCGTCGCTGTACCAACTT
qOsKO5-P1	TCTGAGCCGTTGTCATGCAT	AGCAGGGATCAGTGGAGGAT
qOsNCED2-P1	AGGGAACGAAATACCTTGAAA	CATCCATCATTGATATTAACTAGC
qOsNCED2-P2	TGCGGCTGATGTTATTTCTGTT	TGTGTTCGGTGCACGTCTAA
qOsNCED2-P3	GGAGTCCCCATCGTCTTGT	TCGTTAGATTCGTCTCGCAAATTAT
qOsActin	GGAAGTACAGTGTCTGGATTGGAG	TCTTGGCTTAGCATTCTTGGGT
OsMBF1a-4T-1	GATCTGGTTCCGCGTGGATCCATGGCCGGGATTGGTCCG	CTCGAGTCGACCCGGGAATTCTTTCTTGCCGCGCAGC
